# Supplementary material for: Lung-derived HMGB1 is detrimental for vascular remodeling of metabolically imbalanced arterial macrophages
Source: Nat Commun. 2020 Aug 27;11:4311. doi: 10.1038/s41467-020-18088-2 (PMC7453029; doi:10.1038/s41467-020-18088-2)
Supplement: Supplementary file 4 — Source Data [file 41467_2020_18088_MOESM4_ESM.xlsx]

## Sheet: 1a
COPD	Non-COPD
475	157

## Sheet: 1b
	AngII	AngII+COPD
Aneurysm	2	4
No aneurysm	3	1
Percentage
	AngII	AngII+COPD
Aneurysm	40	80
No aneurysm	60	20

## Sheet: 1c
	AngII	AngII + COPD
Stage 0	0	0
Stage 1	3	1
Stage 2	1	1
Stage 3	1	2
Stage 4	0	1
Percentage
	AngII	AngII + COPD
Stage 0	0	0
Stage 1	60	20
Stage 2	20	20
Stage 3	20	40
Stage 4	0	20

## Sheet: 1f
Days	Ang II					Ang II + COPD						Unpaired t test day21
0	1.27431	1.11458	1.29167	1.39815	1.25	1.30556	1.3125	1.34722	1.28472	1.15625		P value	0.0193
7	1.52431	1.63542	1.38889	1.63889	1.28472	1.57986	1.39931	1.54167	1.46181	1.35764		P value summary	*
14	1.53472	1.63889	1.8125	1.64236	1.65278	2.16667	1.39583	1.54861	2.40278	1.77778		Significantly different (P < 0.05)?	Yes
21	1.55556	1.93056	1.8125	1.72569	1.68403	2.17361	1.71528	2.31597	2.43056	2.08333		One- or two-tailed P value?	Two-tailed
28	1.55093	1.95139	1.90972	1.89931	1.83681	2.16667	1.84375	2.31597	2.63889	2.13542
												Unpaired t test day28
												P value	0.0301
												P value summary	*
												Significantly different (P < 0.05)?	Yes
												One- or two-tailed P value?	Two-tailed

## Sheet: 1g
AngII	AngII + COPD		Unpaired t test
1.55093	2.16667		P value	0.0301
1.95139	1.84375		P value summary	*
1.90972	2.31597		Significantly different (P < 0.05)?	Yes
1.89931	2.63889		One- or two-tailed P value?	Two-tailed
1.83681	2.13542

## Sheet: 1i
AngII	AngII + COPD		Unpaired t test
3.66368	10.5657		P value	0.0049
2.92617	10.0313		P value summary	**
6.42617	10.7932		Significantly different (P < 0.05)?	Yes
			One- or two-tailed P value?	Two-tailed

## Sheet: 2a
Control	COPD		Unpaired t test
3.49893	9.10302		P value	0.0493
3.74627	6.40359		P value summary	*
4.1475	5.35821		Significantly different (P < 0.05)?	Yes
			One- or two-tailed P value?	Two-tailed

## Sheet: 2d
Control	COPD		Unpaired t test
3566.61	4722.71		P value	0.0176
2896.81	4765.52		P value summary	*
3031.64	3265.25		Significantly different (P < 0.05)?	Yes
3165.76	2577.58		One- or two-tailed P value?	Two-tailed
2549.98	3360.17
1773.36	2493.26
2253.79	4407.99
2426.36	5237.55

## Sheet: 2e
	CTL	COPD	Ang II	Ang II + COPD		ANOVA summary			Tukey's multiple comparisons test	Mean Diff.	95.00% CI of diff.	Significant?	Summary	Adjusted P Value
MFI/area (AU)	0.82438	1.4328	2.49755	7.65645		F	43.55		CTL vs. COPD	-0.6042	-3.271 to 2.063	No	ns	0.8842
	1.12857	1.69897	3.95522	9.33207		P value	<0.0001		CTL vs. Ang II	-2.049	-4.716 to 0.6175	No	ns	0.1419
	1.02717	1.66094	2.675	11.383		P value summary	****		CTL vs. Ang II + COPD	-8.464	-11.13 to -5.797	Yes	****	<0.0001
						Significant diff. among means (P < 0.05)?	Yes		COPD vs. Ang II	-1.445	-4.112 to 1.222	No	ns	0.3674
						R square	0.9423		COPD vs. Ang II + COPD	-7.86	-10.53 to -5.193	Yes	****	<0.0001
									Ang II vs. Ang II + COPD	-6.415	-9.081 to -3.748	Yes	***	0.0003

## Sheet: 2f
Control	Ang II		Unpaired t test
0.825089	1.94739		P value	0.0061
0.624815	3.11759		P value summary	**
0.628742	2.97823		Significantly different (P < 0.05)?	Yes
			One- or two-tailed P value?	Two-tailed

[truncated: 63 more sheets: 2h, 2i, 3a, 3b, 3c, 3d, 3e, 3g, 3j, 3k, 3l, 4a, 4c, 4e, 4f, 4g, 4h, 5a, 5b, 5c …]
